# Supplementary material for: A Genetic Study of Spillovers in the Bean Common Mosaic Subgroup of Potyviruses
Source: Viruses. 2024 Aug 23;16(9):1351. doi: 10.3390/v16091351 (PMC11436247; doi:10.3390/v16091351)
Supplement: Supplementary file 1 [file viruses-16-01351-s001.zip]

Archive with 1 entries (1 files):
- viruses-3153996-supplementary.pdf
